# Supplementary material for: A VLP Vaccine Induces Broad-Spectrum Cross-Protective Antibody Immunity against H5N1 and H1N1 Subtypes of Influenza A Virus
Source: PLoS One. 2012 Aug 7;7(8):e42363. doi: 10.1371/journal.pone.0042363 (PMC3413679; doi:10.1371/journal.pone.0042363)
Supplement: Excel S1 — The quantification data for antibodies recalled by PR8 challenge in VLP-vaccinated mice. Details of band intensity were quantified and analyzed in this spread sheet. Left, band intensity of loading control. Right, band intensity of HA1 and HA2. Both experiments were replicated at the bottom of left and right panels. The vaccine type and pre−/post-challenge that were treated to mice groups are indicated in columns H and U. (XLS) [file pone.0042363.s004.xls]

## Sheet: a2 08 0614 q
Loading control normalization
Band	Sum	Area	Average	BC Sum	BC Average	Bkgd Average	protein sample probing with group of mice antisera	relative fold of loading control		Band	Sum	Area	Average	Median	BC Sum	BC Average	Bkgd Average	anti-HA2 normalization	relative fold of anti-HA2
1	15520184	1456	10659	15512904	10654	5	H5N1-VLP-pre	1		1	16739533	2915	5742.55	1748	16733703	5740.55	2.15	16733703	1	H5N1-VLP-pre
2	8756820	1456	6014	8749540	6009	5				2	7241801	2915	2484.32	202	7235971	2482.32	2.15
3	15508320	1456	10651	15501040	10646	5	H5N1-VLP-D4-PR8	0.999235		3	6571148	2915	2254.25	163	6565318	2252.25	2.15	6.57034e+06	0.392641	H5N1-D4-VLP-PR8
4	8630666	1456	5928	8623386	5923	5				4	2314133	2915	793.87	2	2308303	791.87	2.15
5	16986905	1456	11667	16979625	11662	5	H5M2eN1-VLP-D4-PR8	1.09455		5	5362996	2915	1839.79	47	5357166	1837.79	2.15	4.89441e+06	1.10854	H5M2eN1-VLP-D4-PR8
6	7760598	1456	5330	7753318	5325	5				6	509776	2915	174.88	0	503946	172.88	2.15
7	18254387	1456	12537	18247107	12532	5	H5M2eN1VLP--pre	1.17625		7	5557594	2915	1906.55	131	5551764	1904.55	2.15	4.71987e+06	1	H5M2eN1-VLP-pre
8	9957738	1456	6839	9950458	6834	5				8	2186270	2915	750.01	1	2180440	748.01	2.15
9	17023188	1456	11692	17015908	11687	5	H5M2eN1-VLP-D14-PR8	1.09689		9	13116195	2915	4499.55	1687	13110365	4497.55	2.15	1.19523e+07	2.53234	H5M2eN1-VLP-D14-PR8
10	9641472	1456	6622	9634192	6617	5				10	5051078	2915	1732.79	195	5045248	1730.79	2.15
11	18220830	1456	12514	18213550	12509	5	H5M2eN1-VLP-D4-PR8	1.17409		11	10347850	2915	3549.86	808	10342020	3547.86	2.15	8.80854e+06	1.86627	H5M2eN1-VLP-D4-PR8
12	9849857	1456	6765	9842577	6760	5				12	3878469	2915	1330.52	83	3872639	1328.52	2.15
13	18217579	1456	12512	18210299	12507	5	H5M2eN1-VLP-pre	1.17388		13	5188720	2915	1780.01	114	5182890	1778.01	2.15	4.41518e+06	1	H5M2eN1-VLP-pre
14	9918276	1456	6812	9910996	6807	5				14	1160270	2915	398.03	0	1154440	396.03	2.15
15	16516045	1456	11343	16508765	11338	5	H5N1-VLP-D4-PR8	1.0642		15	6414575	2915	2200.54	443	6408745	2198.54	2.15	6.02215e+06	0.359881	H5N1-VLP-D4-PR8
16	7592954	1456	5215	7585674	5210	5				16	2172868	2915	745.41	20	2167038	743.41	2.15
17	16837815	1456	11564	16830535	11559	5	H5M2eN1-VLP-D14-PR8	1.08494		17	14921382	2915	5118.83	2998	14915552	5116.83	2.15	1.37478e+07	3.11377	H5M2eN1-VLP-D14-PR8
18	8038535	1456	5521	8031255	5516	5				18	5332557	2915	1829.35	424	5326727	1827.35	2.15
										19	639084	2915	219.24	3	633254	217.24	2.15	633739	0.037872	H5N1-VLP-D14-PR8	anti-HA1/H5N1-VLP-pre normalization
D:\625\wcy\20120614\a2 008.tif										20	31084	2915	10.66	0	25254	8.66	2.15
										21	846228	2915	290.3	21	840398	288.3	2.15	789703	0.0471923	H5N1-VLP-D14-PR8
										22	37949	2915	13.02	0	32119	11.02	2.15
										23	5412896	2915	1856.91	1184	5407066	1854.91	2.15	4.98376e+06	1.12878	H5M2eN1-VLP-D14-PR8	anti-HA1/H5M2eN1-VLP-Pre normalization
										24	505466	2915	173.4	35	499636	171.4	2.15
										25	3614329	2915	1239.91	697	3608498	1237.91	2.15	3.28976e+06	0.697003	H5M2eN1-VLP-D14-PR8
										26	703636	2915	241.38	41	697806	239.38	2.15
										D:\625\wcy\20120614\ha2 023.tif
Loading control normalization
Band	Sum	Area	Average	BC Sum	BC Average	Bkgd Average	protein sample probing with group of mice antisera	relative fold of loading control		Band	Sum	Area	Average	BC Sum	BC Average	Bkgd Average	anti-HA2 normalization	relative fold of anti-HA2
1	44449514	1770	25113	44449514	25113	0	H5N1-VLP-pre	1		1	111937582	3136	35694	111918766	35688	7	111918766	1	15 ug H5N1-VLP-pre
2	25261724	1770	14272	25261724	14272	0				2	70040693	3136	22334	70021877	22328	7
3	5316070	1770	3003	5316070	3003	0				3	61049274	3136	19467	61030457	19461	7	5.65728e+07	0.505481	15 ug H5N1-VLP-D4-PR8
4	47951939	1770	27091	47951939	27091	0	H5N1-VLP-D4-PR8	1.0788		4	34425052	3136	10977	34406236	10971	7
5	30406981	1770	17179	29406981	17179	0				5	44354245	3136	36638	44298445	36632	7	3.37441e+07	1	15 ug H5M2eN1-VLP-pre
6	7739194	1770	4372	7739193	4372	0				6	24442635	3136	24125	24386835	24119	7
7	60352197	1770	34097	58352196	34097	0	H5M2eN1-VLP-pre	1.31277		7	94770656	3136	30220	94751840	30214	7	7.23777e+07	2.1449	15 ug H5M2eN1VLP-D4-PR8
8	28296228	1770	15987	26296228	15987	0				8	58927890	3136	18791	58909074	18785	7
9	4026503	1770	2275	4026503	2275	0
10	59190214	1770	33441	58190214	33441	0	H5M2eN1-VLP-D4-PR8	1.30913		C:\Documents and Settings\USER\獢\WuCY20120417\20120607\ha2 q 016.tif
11	36727537	1770	20750	32727537	20750	0
12	11499500	1770	6497	11499500	6497	0
13	57016935	1770	32213	57016935	32213	0	N1-VLP-pre	1.28273
14	25624522	1770	14477	25624522	14477	0
15	3179265	1770	1796	3179265	1796	0
16	56365886	1770	31845	56365886	31845	0	N1-VLP-D4-PR8	1.26809
17	31697635	1770	17908	31697635	17908	0
18	6874494	1770	3884	6874494	3884	0
C:\Documents and Settings\USER\獢\WuCY20120417\20120607\annex a2 q 015.tif
