# Supplementary material for: A VLP Vaccine Induces Broad-Spectrum Cross-Protective Antibody Immunity against H5N1 and H1N1 Subtypes of Influenza A Virus
Source: PLoS One. 2012 Aug 7;7(8):e42363. doi: 10.1371/journal.pone.0042363 (PMC3413679; doi:10.1371/journal.pone.0042363)
Supplement: Excel S2 — The quantification data for HA2 antibody recalled by homologous H5N1 and heterologous CA/07 viral challenges in VLP-vaccinated mice. Details of band intensity were quantified and analyzed in this spread sheet. Left, band intensity of loading control. Right, band intensity of HA2. Both experiments were replicated at the bottom of left and right panels. The vaccine type and pre−/post-challenge that were treated to mice groups are indicated in columns H and T. (XLS) [file pone.0042363.s005.xls]

## Sheet: a2 q for challenge 14 days
Loading control normalization
Band	Sum	Area	Average	BC Sum	BC Average	Bkgd Average	protein sample probing with group of mice antisera	relative fold of loading control		Band	Sum	Area	Average	BC Sum	BC Average	Bkgd Average	anti-HA2 normalization	relative fold of anti-HA2
1	18002780	1802	9990	17966740	9970	21	H5N1-VLP-pre	1		1	84713020	4760	17797	84713020	17797	0	84713020	1	10 ug H5N1-VLP-pre
2	6539494	1802	3629	6503454	3609	21				2	48273525	4760	10141	48273525	10141	0
3	1907065	1802	1058	1871025	1038	21				3	104372109	4760	21927	104372109	21927	0	5.58068e+07	0.658775	10 ug H5N1-VLP-post-RG14-D14
4	33638155	1802	18667	33602115	18647	21	H5N1-VLP-H5N1 (RG14)	1.87024		4	60085860	4760	12623	60085860	12623	0
5	16998110	1802	9433	16962070	9413	21				5	146942662	4760	30870	146942662	30870	0	7.9171e+07	0.934578	10 ug H5N1-VLP-post-CA07-D14
6	11420042	1802	6337	11384002	6317	21				6	110448014	4760	23203	110448013	23203	0
7	33382618	1802	18525	33346578	18505	21	H5N1-VLP-CA/07	1.85602		7	36368143	4760	7640	36368143	7640	0	2.37366e+07	1	15 ug H5M2eN1-VLP-pre
8	12778810	1802	7091	12742770	7071	21				8	11775895	4760	2474	11775895	2474	0
9	3822615	1802	2121	3786574	2101	21				9	97546989	4760	20493	97546989	20493	0	3.76765e+07	1.58728	15 ug H5M2eN1-VLP-post-RG14-D14
10	27563893	1802	15296	27527853	15276	21	H5M2eN1-VLP-pre	1.53216		10	49141947	4760	10324	49141947	10324	0
11	10899284	1802	6048	10863244	6028	21				11	136667327	4760	28712	136667327	28712	0	6.94559e+07	2.92611	15 ug H5M2eN1VLP-post-CA07-D14
12	2838794	1802	1575	2802754	1555	21				12	87253141	4760	18330	87253141	18330	0
13	46553094	1802	25834	46517054	25814	21	H5M2eN1-VLP-H5N1 (RG14)	2.58906
14	21592220	1802	11982	21556180	11962	21				C:\Documents and Settings\USER\獢\20120609\ha2-new scan 028.tif
15	5008323	1802	2779	4972283	2759	21
16	35388948	1802	19639	35352908	19619	21	H5M2eN1-VLP-CA/07	1.96769
17	15624774	1802	8671	15588734	8651	21
18	5652738	1802	3137	5616698	3117	21
C:\Documents and Settings\USER\獢\20120609\a2 q-new 009.tif
Loading control normalization
Band	Sum	Area	Average	BC Sum	BC Average	Bkgd Average	protein sample probing with group of mice antisera	relative fold of loading control		Band	Sum	Area	Average	BC Sum	BC Average	Bkgd Average	anti-HA2 normalization	relative fold of anti-HA2
1	17083857	1344	12711	17079825	12708	4	H5N1-VLP-pre	1		1	47246362	2912	16224.7	47231802	16219.7	5.13	47231802	1	10 ug H5N1-VLP-pre
2	10991044	1344	8178	10987012	8175	4				2	27142086	2912	9320.77	27127526	9315.77	5.13
3	4268956	1344	3176	4264924	3173	4				3	4336456	2912	1489.17	4321896	1484.17	5.13
4	20496965	1344	15251	20492933	15248	4	H5N1-VLP-H5N1 (RG14)	1.19983		4	57226944	2912	19652.1	57212383	19647.1	5.13	4.76836e+07	1.00957	10 ug H5N1-VLP-post-RG14-D14
5	13863736	1344	10315	13859704	10312	4				5	34027574	2912	11685.3	34013014	11680.3	5.13
6	5355196	1344	3985	5351164	3982	4				6	7968852	2912	2736.56	7954292	2731.56	5.13
7	20411286	1344	15187	20407254	15184	4	H5N1-VLP-CA/07	1.19482		7	88432637	2912	30368.3	88418077	30363.3	5.13	7.40014e+07	1.56677	10 ug H5N1-VLP-post-CA07-D14
8	12343664	1344	9184	12339632	9181	4				8	62143697	2912	21340.6	62129137	21335.6	5.13
9	4699114	1344	3496	4695082	3493	4				9	20347822	2912	6987.58	20333262	6982.58	5.13
10	18174432	1344	13523	18170400	13520	4	H5M2eN1-VLP-pre	1.06385		10	30401088	2912	10439.9	30386527	10434.9	5.13	2.85627e+07	1	15 ug H5M2eN1-VLP-pre
11	11098789	1344	8258	11094757	8255	4				11	11910030	2912	4089.98	11895470	4084.98	5.13
12	5292849	1344	3938	5288817	3935	4				12	1145477	2912	393.36	1130917	388.36	5.13
13	21357802	1344	15891	21353770	15888	4	H5M2eN1-VLP-H5N1 (RG14)	1.25023		13	56074277	2912	19256.3	56059717	19251.3	5.13	4.48394e+07	1.56986	15 ug H5M2eN1-VLP-post-RG14-D14
14	13262521	1344	9868	13258489	9865	4				14	30501624	2912	10474.5	30487064	10469.5	5.13
15	6063474	1344	4512	6059442	4509	4				15	7618402	2912	2616.21	7603842	2611.21	5.13
16	20918968	1344	15565	20914936	15562	4	H5M2eN1-VLP-CA/07	1.22454		16	89827138	2912	30847.2	89812578	30842.2	5.13	7.33439e+07	2.56782	15 ug H5M2eN1VLP-post-CA07-D14
17	12845738	1344	9558	12841705	9555	4				17	63360859	2912	21758.5	63346299	21753.5	5.13
18	4535210	1344	3374	4531178	3371	4				18	14952251	2912	5134.7	14937691	5129.7	5.13
D:\625\wcy\20120613\a2 008.tif										D:\625\wcy\20120613\ha2 023.tif
